# Supplementary material for: Structural Fluctuations of the Human Proteasome α7 Homo-Tetradecamer Double Ring Imply the Proteasomal α-Ring Assembly Mechanism
Source: Int J Mol Sci. 2021 Apr 26;22(9):4519. doi: 10.3390/ijms22094519 (PMC8123668; doi:10.3390/ijms22094519)
Supplement: Supplementary file 1 [file ijms-22-04519-s001.zip]

Archive with 4 entries (2 files):
- ijms-1173437-supplementary/
- ijms-1173437-supplementary/5-SupplementaryMaterials-v2/
- ijms-1173437-supplementary/5-SupplementaryMaterials-v2/5-alpha7-ijms-supple-v2.pdf
- ijms-1173437-supplementary/5-SupplementaryMaterials-v2/6-Supple-video-s1.mp4
